# Supplementary material for: Preconception Hair Mercury and Serum Omega-3 Fatty Acids in Relation to Gestational Weight Gain Among Women Seeking Fertility Care
Source: Toxics. 2025 Nov 6;13(11):962. doi: 10.3390/toxics13110962 (PMC12656212; doi:10.3390/toxics13110962)
Supplement: Supplementary file 1 [file toxics-13-00962-s001.zip]

Archive with 1 entries (1 files):
- toxics-3910602-supplementary.pdf
